# Supplementary material for: Antibiotics Used in Empiric Treatment of Ocular Infections Trigger the Bacterial Rcs Stress Response System Independent of Antibiotic Susceptibility
Source: Antibiotics (Basel). 2021 Aug 25;10(9):1033. doi: 10.3390/antibiotics10091033 (PMC8470065; doi:10.3390/antibiotics10091033)
Supplement: Supplementary file 1 [file antibiotics-10-01033-s001.zip]

Archive with 1 entries (1 files):
- antibiotics-1318979-supplementary.pdf
